# Supplementary material for: MT1-MMP Expression Levels and Catalytic Functions Dictate LDL Receptor-Related Protein-1 Ligand Internalization Capacity in U87 Glioblastoma Cells
Source: Int J Mol Sci. 2022 Nov 17;23(22):14214. doi: 10.3390/ijms232214214 (PMC9692856; doi:10.3390/ijms232214214)
Supplement: Supplementary file 1 [file ijms-23-14214-s001.zip]

Archive with 1 entries (1 files):
- Supplementary file_clinical information.xlsx
