# Supplementary material for: MT1-MMP Expression Levels and Catalytic Functions Dictate LDL Receptor-Related Protein-1 Ligand Internalization Capacity in U87 Glioblastoma Cells
Source: Int J Mol Sci. 2022 Nov 17;23(22):14214. doi: 10.3390/ijms232214214 (PMC9692856; doi:10.3390/ijms232214214)
Supplement: Supplementary file 1 [file ijms-23-14214-s001.zip › Supplementary file_clinical information.xlsx]

## Sheet: Sheet2
SKU	Well	Well position	Sample ID	Gender	Age	Tissue of (Origin/Finding)	Appearance	Sample diagnosis from pathology verification	Case diagnosis from Donor Institution pathology report	Tumor Grade	Minimum Stage Grouping	Normal	Lesion	Tumor	Tumor Hypercellular Stroma	Tumor Hypo/Acellular Stroma	Necrosis	Case ID	Abstracted Pathology Report		Tissue Image (4X)		Tissue Image (20X)	Sample ID	TNM	Pathology Verification Notes
HBRT102/302/502	1	C1	FR00043219	Female	55	Brain / Brain	Normal	Within normal limits	Astrocytoma, anaplastic	WHO Grade III	Not Reported	100	0	0	0	0	0	ci0000020042	ci0000020042	ci0000020042.af1.4x	ci0000020042.af1.4x	ci0000020042.af1.20x	ci0000020042.af1.20x	FR00043219	Not Reported	Non Tumor Structures: 80% Gray matter, 20% White matter
HBRT102/302/502	2	C2	SX000029A0	Male	60	Brain / Brain	Normal	Within normal limits	Within normal limits			100	0	0	0	0	0	cx0000000433	cx0000000433	cx0000000433.sa0.4x	cx0000000433.sa0.4x	cx0000000433.sa0.20x	cx0000000433.sa0.20x	SX000029A0	Not Reported	Non Tumor Structures: 40% Gray matter, 60% White matter; Other Features/Comments: cerebellum
HBRT102/302/502	3	C3	FR00002D74	Female	56	Brain / Brain	Tumor	Meningioma, fibroblastic	Meningioma, fibroblastic	WHO Grade I	Not Reported	0	0	90	3	7	0	cu0000000902	cu0000000902	cu0000000902.af3.4x	cu0000000902.af3.4x	cu0000000902.af3.20x	cu0000000902.af3.20x	FR00002D74	Not Reported	Inflammatory cells present in stroma
HBRT102/302/502	4	C4	FR00002A65	Female	51	Brain / Brain	Tumor	Meningioma, fibroblastic	Meningioma, fibroblastic	WHO Grade I	Not Reported	0	0	99	1	0	0	cu0000000862	cu0000000862	cu0000000862.af3.4x	cu0000000862.af3.4x	cu0000000862.af3.20x	cu0000000862.af3.20x	FR00002A65	Not Reported
HBRT102/302/502	5	C5	FR000317BA	Male	71	Brain / Brain	Tumor	Meningioma	Meningioma	WHO Grade I	Not Reported	0	0	95	0	5	0	cu0000011551	cu0000011551	cu0000011551.af2.4x	cu0000011551.af2.4x	cu0000011551.af2.20x	cu0000011551.af2.20x	FR000317BA	Not Reported
HBRT102/302/502	6	C6	FR00001878	Female	56	Brain / Brain	Tumor	Meningioma, meningothelial	Meningioma, benign	WHO Grade I	Not Reported	0	0	98	2	0	0	cu0000000636	cu0000000636	cu0000000636.af1.4x	cu0000000636.af1.4x	cu0000000636.af1.20x	cu0000000636.af1.20x	FR00001878	Not Reported
HBRT102/302/502	7	C7	FR00000E57	Female	41	Brain / Brain	Tumor	Meningioma, secretory	Meningioma, secretory	WHO Grade I	Not Reported	0	0	99	0	1	0	cu0000000407	cu0000000407	cu0000000407.af3.4x	cu0000000407.af3.4x	cu0000000407.af3.20x	cu0000000407.af3.20x	FR00000E57	Not Reported
HBRT102/302/502	8	C8	FR00031DC5	Female	42	Brain / Brain	Tumor	Meningioma	Meningioma	WHO Grade I	Not Reported	0	0	80	5	15	0	cu0000012578	cu0000012578	cu0000012578.af1.4x	cu0000012578.af1.4x	cu0000012578.af1.20x	cu0000012578.af1.20x	FR00031DC5	Not Reported	Tumor Stroma (Hypo/Acellular): calcifications
HBRT102/302/502	9	C9	FR000326C6	Female	73	Brain / Brain	Tumor	Meningioma	Meningioma	WHO Grade I	Not Reported	5	0	85	5	5	0	cu0000012629	cu0000012629	cu0000012629.af2.4x	cu0000012629.af2.4x	cu0000012629.af2.20x	cu0000012629.af2.20x	FR000326C6	Not Reported
HBRT102/302/502	10	C10	FR0004416D	Female	64	Meninges / Brain	Tumor	Meningioma, meningothelial	Meningioma, meningothelial	WHO Grade I	Not Reported	20	0	80	0	0	0	ci0000019184	ci0000019184	ci0000019184.af1.4x	ci0000019184.af1.4x	ci0000019184.af1.20x	ci0000019184.af1.20x	FR0004416D	Not Reported
HBRT102/302/502	11	C11	FR000172E7	Male	39	Brain / Brain	Tumor	Meningioma, fibroblastic	Meningioma, fibroblastic	WHO Grade I	Not Reported	0	0	90	0	10	0	cu0000005081	cu0000005081	cu0000005081.af1.4x	cu0000005081.af1.4x	cu0000005081.af1.20x	cu0000005081.af1.20x	FR000172E7	Not Reported
HBRT102/302/502	12	C12	FR00038CCB	Male	43	Brain / Brain	Tumor	Meningioma, fibroblastic	Meningioma, fibroblastic	WHO Grade I	Not Reported	0	0	90	10	0	0	cu0000014133	cu0000014133	cu0000014133.af1.4x	cu0000014133.af1.4x	cu0000014133.af1.20x	cu0000014133.af1.20x	FR00038CCB	Not Reported
HBRT102/302/502	13	D1	FR00044137	Female	27	Brain / Brain	Tumor	Astrocytoma	Astrocytoma	WHO Grade I	Not Reported	0	0	95	5	0	0	ci0000019174	ci0000019174	ci0000019174.af1.4x	ci0000019174.af1.4x	ci0000019174.af1.20x	ci0000019174.af1.20x	FR00044137	Not Reported	Tumor: Pilocytic type
HBRT102/302/502	14	D2	FR00040CC3	Female	83	Meninges / Brain	Tumor	Meningioma	Meningioma	WHO Grade I	Not Reported	0	0	90	0	10	0	cu0000014802	cu0000014802	cu0000014802.af1.4x	cu0000014802.af1.4x	cu0000014802.af1.20x	cu0000014802.af1.20x	FR00040CC3	Not Reported
HBRT102/302/502	15	D3	FR0004255F	Male	68	Meninges / Brain	Tumor	Meningioma	Meningioma	WHO Grade I	Not Reported	0	0	97	0	3	0	cu0000014848	cu0000014848	cu0000014848.af1.4x	cu0000014848.af1.4x	cu0000014848.af1.20x	cu0000014848.af1.20x	FR0004255F	Not Reported
HBRT102/302/502	16	D4	FR0003D8CD	Female	45	Meninges / Brain	Tumor	Meningioma	Meningioma	WHO Grade I	Not Reported	0	0	90	0	10	0	ci0000016630	ci0000016630	ci0000016630.af1.4x	ci0000016630.af1.4x	ci0000016630.af1.20x	ci0000016630.af1.20x	FR0003D8CD	Not Reported
HBRT102/302/502	17	D5	FR00037333	Female	61	Meninges / Brain	Tumor	Meningioma	Meningioma	WHO Grade I	Not Reported	0	0	95	0	5	0	ci0000016595	ci0000016595	ci0000016595.af1.4x	ci0000016595.af1.4x	ci0000016595.af1.20x	ci0000016595.af1.20x	FR00037333	Not Reported	Cautery artifact present
HBRT102/302/502	18	D6	FR5B341C13	Male	44	Brain / Brain	Tumor	Meningioma	Meningioma	WHO Grade I	Not Reported	0	0	75	5	20	0	ci0000013466	ci0000013466	ci0000013466.df1.4x	ci0000013466.df1.4x	ci0000013466.df1.20x	ci0000013466.df1.20x	FR5B341C13	Not Reported
HBRT102/302/502	19	D7	FR000323AD	Male	61	Brain / Brain	Tumor	Meningioma, angiomatous	Meningioma	WHO Grade I	Not Reported	0	0	65	35	0	0	ci0000012424	ci0000012424	ci0000012424.af1.4x	ci0000012424.af1.4x	ci0000012424.af1.20x	ci0000012424.af1.20x	FR000323AD	Not Reported
HBRT102/302/502	20	D8	FR000431AD	Female	54	Meninges / Brain	Tumor	Meningioma	Meningioma	WHO Grade I	Not Reported	0	0	60	30	10	0	cu0000018751	cu0000018751	cu0000018751.af1.4x	cu0000018751.af1.4x	cu0000018751.af1.20x	cu0000018751.af1.20x	FR000431AD	Not Reported	Tumor Stroma (Cellular): Foamy histiocytes
HBRT102/302/502	21	D9	FR0003F373	Female	63	Meninges / Brain	Tumor	Meningioma, meningothelial	Meningioma, meningothelial	WHO Grade II	Not Reported	0	0	95	0	5	0	ci0000018388	ci0000018388	ci0000018388.af1.4x	ci0000018388.af1.4x	ci0000018388.af1.20x	ci0000018388.af1.20x	FR0003F373	Not Reported
HBRT102/302/502	22	D10	FR00000371	Female	50	Brain / Brain	Tumor	Astrocytoma, fibrillary	Astrocytoma, fibrillary	WHO Grade II	Not Reported	50	0	50	0	0	0	cu0000000092	cu0000000092	cu0000000092.af3.4x	cu0000000092.af3.4x	cu0000000092.af3.20x	cu0000000092.af3.20x	FR00000371	Not Reported	Samples contains 50 % normal grey and white matter in normal component
HBRT102/302/502	23	D11	FR0001DBE4	Male	67	Brain / Brain	Tumor	Meningioma, atypical	Meningioma, atypical	WHO Grade II	Not Reported	0	0	85	10	0	5	cu0000006579	cu0000006579	cu0000006579.af4.4x	cu0000006579.af4.4x	cu0000006579.af4.20x	cu0000006579.af4.20x	FR0001DBE4	Not Reported
HBRT102/302/502	24	D12	FR00000521	Male	45	Brain / Brain	Lesion	Gliosis	Oligodendroglioma	WHO Grade II	Not Reported	0	100	0	0	0	0	cu0000000050	cu0000000050	cu0000000050.af1.4x	cu0000000050.af1.4x	cu0000000050.af1.20x	cu0000000050.af1.20x	FR00000521	Not Reported	lesion: 95% glial cells, 5% vessels
HBRT102/302/502	25	E1	FR00037D33	Female	37	Brain / Brain	Tumor	Oligoastrocytoma	Oligoastrocytoma	WHO Grade II	Not Reported	0	0	95	5	0	0	cu0000014017	cu0000014017	cu0000014017.af5.4x	cu0000014017.af5.4x	cu0000014017.af5.20x	cu0000014017.af5.20x	FR00037D33	Not Reported
HBRT102/302/502	26	E2	FR0003F265	Male	26	Brain / Brain	Tumor	Astrocytoma	Astrocytoma	WHO Grade II	Not Reported	0	0	90	10	0	0	cu0000016178	cu0000016178	cu0000016178.af1.4x	cu0000016178.af1.4x	cu0000016178.af1.20x	cu0000016178.af1.20x	FR0003F265	Not Reported
HBRT102/302/502	27	E3	FR0003E65F	Female	56	Meninges / Brain	Tumor	Meningioma, meningothelial	Meningioma, meningothelial	WHO Grade II	Not Reported	0	0	85	0	15	0	cu0000016128	cu0000016128	cu0000016128.af1.4x	cu0000016128.af1.4x	cu0000016128.af1.20x	cu0000016128.af1.20x	FR0003E65F	Not Reported	Cautery artifact noted
HBRT102/302/502	28	E4	FR00042463	Female	53	Brain / Brain	Tumor	Astrocytoma	Astrocytoma	WHO Grade II	Not Reported	0	0	90	10	0	0	cu0000014851	cu0000014851	cu0000014851.af1.4x	cu0000014851.af1.4x	cu0000014851.af1.20x	cu0000014851.af1.20x	FR00042463	Not Reported
HBRT102/302/502	29	E5	FR00036F56	Male	73	Brain / Brain	Tumor	Meningioma, atypical	Meningioma, clear cell	WHO Grade II	Not Reported	0	0	90	5	5	0	cu0000014702	cu0000014702	cu0000014702.af2.4x	cu0000014702.af2.4x	cu0000014702.af2.20x	cu0000014702.af2.20x	FR00036F56	Not Reported	Tumor: clear cell type; Tumor Stroma (Hypo/Acellular): hyalinization
HBRT102/302/502	30	E6	FR0001800F	Female	48	Brain / Brain	Tumor	Meningioma, atypical	Meningioma, atypical	WHO Grade II	Not Reported	0	0	80	0	20	0	cu0000005414	cu0000005414	cu0000005414.af3.4x	cu0000005414.af3.4x	cu0000005414.af3.20x	cu0000005414.af3.20x	FR0001800F	Not Reported
HBRT102/302/502	31	E7	FR00038C73	Male	33	Brain / Brain	Tumor	Oligodendroglioma	Oligodendroglioma	WHO Grade II	Not Reported	0	0	90	10	0	0	cu0000014129	cu0000014129	cu0000014129.af3.4x	cu0000014129.af3.4x	cu0000014129.af3.20x	cu0000014129.af3.20x	FR00038C73	Not Reported
HBRT102/302/502	32	E8	FR00004DE1	Male	36	Brain / Brain	Tumor	Astrocytoma, anaplastic	Astrocytoma, anaplastic	WHO Grade III	Not Reported	0	0	98	2	0	0	cu0000001248	cu0000001248	cu0000001248.bf4.4x	cu0000001248.bf4.4x	cu0000001248.bf4.20x	cu0000001248.bf4.20x	FR00004DE1	Not Reported
HBRT102/302/502	33	E9	FR5B33A19D	Male	39	Brain / Brain	Tumor	Astrocytoma, anaplastic	Astrocytoma, anaplastic	WHO Grade III	Not Reported	0	0	75	20	0	5	ci0000007383	ci0000007383	ci0000007383.ef1.4x	ci0000007383.ef1.4x	ci0000007383.ef1.20x	ci0000007383.ef1.20x	FR5B33A19D	Not Reported
HBRT102/302/502	34	E10	FR0004173D	Male	30	Brain / Brain	Tumor	Astrocytoma	Astrocytoma, anaplastic	WHO Grade III	Not Reported	0	0	90	10	0	0	cu0000016196	cu0000016196	cu0000016196.af1.4x	cu0000016196.af1.4x	cu0000016196.af1.20x	cu0000016196.af1.20x	FR0004173D	Not Reported
HBRT102/302/502	35	E11	FR0003A885	Male	46	Brain / Brain	Tumor	Oligodendroglioma, anaplastic	Oligodendroglioma, anaplastic	WHO Grade III	Not Reported	40	0	40	20	0	0	ci0000015751	ci0000015751	ci0000015751.bf1.4x	ci0000015751.bf1.4x	ci0000015751.bf1.20x	ci0000015751.bf1.20x	FR0003A885	Not Reported
HBRT102/302/502	36	E12	FR0001AE1C	Female	41	Brain / Brain	Tumor	Oligodendroglioma, anaplastic	Oligodendroglioma, anaplastic	WHO Grade III	Not Reported	0	0	90	5	0	5	ci0000006651	ci0000006651	ci0000006651.af2.4x	ci0000006651.af2.4x	ci0000006651.af2.20x	ci0000006651.af2.20x	FR0001AE1C	Not Reported
HBRT102/302/502	37	F1	FR00034B0D	Female	49	Brain / Brain	Tumor	Ependymoma of brain, anaplastic	Ependymoma of brain, anaplastic	WHO Grade III	Not Reported	0	0	90	0	10	0	cu0000013998	cu0000013998	cu0000013998.af1.4x	cu0000013998.af1.4x	cu0000013998.af1.20x	cu0000013998.af1.20x	FR00034B0D	Not Reported
HBRT102/302/502	38	F2	FR00008085	Male	41	Brain / Brain	Tumor	Oligoastrocytoma, anaplastic	Oligoastrocytoma, anaplastic	WHO Grade III	Not Reported	0	0	95	5	0	0	cu0000001983	cu0000001983	cu0000001983.bf1.4x	cu0000001983.bf1.4x	cu0000001983.bf1.20x	cu0000001983.bf1.20x	FR00008085	Not Reported	Anaplastic oligoastrocytoma
HBRT102/302/502	39	F3	FR00001E3C	Female	51	Brain / Brain	Tumor	Oligodendroglioma, anaplastic	Oligodendroglioma, anaplastic	WHO Grade III	Not Reported	0	0	98	0	2	0	cu0000000707	cu0000000707	cu0000000707.bf5.4x	cu0000000707.bf5.4x	cu0000000707.bf5.20x	cu0000000707.bf5.20x	FR00001E3C	Not Reported
HBRT102/302/502	40	F4	FR0002BE6D	Female	32	Brain / Brain	Tumor	Astrocytoma, anaplastic	Astrocytoma, anaplastic	WHO Grade III	Not Reported	0	0	25	0	75	0	cu0000009409	cu0000009409	cu0000009409.af1.4x	cu0000009409.af1.4x	cu0000009409.af1.20x	cu0000009409.af1.20x	FR0002BE6D	Not Reported
HBRT102/302/502	41	F5	FR0002F982	Female	44	Brain / Brain	Tumor	Oligodendroglioma, anaplastic	Oligodendroglioma, anaplastic	WHO Grade III	Not Reported	0	0	80	10	10	0	cu0000011708	cu0000011708	cu0000011708.af6.4x	cu0000011708.af6.4x	cu0000011708.af6.20x	cu0000011708.af6.20x	FR0002F982	Not Reported
HBRT102/302/502	42	F6	FR0003F2B6	Male	66	Brain / Brain	Tumor	Glioblastoma multiforme	Glioblastoma multiforme	WHO Grade IV	Not Reported	0	0	10	20	10	60	cu0000016181	cu0000016181	cu0000016181.bf4.4x	cu0000016181.bf4.4x	cu0000016181.bf4.20x	cu0000016181.bf4.20x	FR0003F2B6	Not Reported
HBRT102/302/502	43	F7	FR0003551A	Male	47	Brain / Brain	Tumor	Glioblastoma multiforme	Glioblastoma multiforme	WHO Grade IV	Not Reported	0	0	10	10	0	80	cu0000011755	cu0000011755	cu0000011755.cf6.4x	cu0000011755.cf6.4x	cu0000011755.cf6.20x	cu0000011755.cf6.20x	FR0003551A	Not Reported
HBRT102/302/502	44	F8	FR0002BFA0	Female	71	Brain / Brain	Tumor	Meningioma, microcystic	Meningioma, microcystic	Not Reported	Not Reported	0	0	100	0	0	0	cu0000009420	cu0000009420	cu0000009420.af2.4x	cu0000009420.af2.4x	cu0000009420.af2.20x	cu0000009420.af2.20x	FR0002BFA0	Not Reported
HBRT102/302/502	45	F9	FR0002C227	Female	40	Brain / Brain	Tumor	Meningioma, meningothelial	Meningioma, meningothelial	Not Reported	Not Reported	0	0	90	10	0	0	cu0000009441	cu0000009441	cu0000009441.af1.4x	cu0000009441.af1.4x	cu0000009441.af1.20x	cu0000009441.af1.20x	FR0002C227	Not Reported
HBRT102/302/502	46	F10	FR00031BA9	Male	63	Brain / Brain	Tumor	Hemangiopericytoma of brain	Hemangiopericytoma of brain	Not Reported	Not Reported	0	0	98	0	2	0	cu0000012567	cu0000012567	cu0000012567.af1.4x	cu0000012567.af1.4x	cu0000012567.af1.20x	cu0000012567.af1.20x	FR00031BA9	Not Reported	Tumor Stroma (Hypo/Acellular): Fibrosis
HBRT102/302/502	47	F11	FR000313F4	Female	46	Brain / Brain	Tumor	Meningioma	Meningioma	Not Reported	Not Reported	0	0	90	10	0	0	ci0000011644	ci0000011644	ci0000011644.bf2.4x	ci0000011644.bf2.4x	ci0000011644.bf2.20x	ci0000011644.bf2.20x	FR000313F4	Not Reported
HBRT102/302/502	48	F12	FR00005EC6	Female	66	Brain / Brain	Tumor	Hemangiopericytoma of brain	Hemangiopericytoma of brain	Not Reported	Not Reported	0	0	90	0	10	0	cu0000001587	cu0000001587	cu0000001587.af1.4x	cu0000001587.af1.4x	cu0000001587.af1.20x	cu0000001587.af1.20x	FR00005EC6	Not Reported
